# Supplementary material for: Controlled Attenuation Parameter Is Associated with a Distinct Systemic Inflammatory Milieu after Clearance of HCV Infection
Source: Biomedicines. 2023 May 25;11(6):1529. doi: 10.3390/biomedicines11061529 (PMC10295384; doi:10.3390/biomedicines11061529)
Supplement: Supplementary file 1 [file biomedicines-11-01529-s001.zip]

Archive with 1 entries (1 files):
- biomedicines-2372008-supplementary.pdf
